# Supplementary material for: The expanded genome of Hexamita inflata, a free-living diplomonad
Source: Sci Data. 2025 Feb 1;12:192. doi: 10.1038/s41597-025-04514-x (PMC11787283; doi:10.1038/s41597-025-04514-x)
Supplement: Supplementary file 3 — Supplementary Table 1 [file 41597_2025_4514_MOESM3_ESM.xlsx]

## Sheet: Sheet1
Supplementary Table 1. Sequencing satistics before and after removal of low quality and non-Hexamita reads .
		Before Cleaning	After Cleaning
	Mean read length	270	274
Illumina	Read count	94,376,071	45,027,870
NEBNext Ultra II	Base count (Gbp)	25.4	12
	Coverage (theoretical)	178.2X	82.3 X
	Mean read length	7.975	7.951
PacBio	Read count	490.279	435.074
PacBio RS II	Base count (Gbp)	3.9	3.5
	Coverage (theoretical)	27.4X	24.2X
	Mean read length	9.801	9.784
Nanopore	Read count	500.433	323.327
	Base count (Gbp)	4.9	3.2
	Coverage (theoretical)	34.4X	22.2X
	Mean Read length	123	-
RNA seq	Read count	37,207,344	-
	Base count (Gbp)	4.58	-
	Coverage (theoretical)	32.1X	-
