# Supplementary material for: The expanded genome of Hexamita inflata, a free-living diplomonad
Source: Sci Data. 2025 Feb 1;12:192. doi: 10.1038/s41597-025-04514-x (PMC11787283; doi:10.1038/s41597-025-04514-x)
Supplement: Supplementary file 4 — Supplementary Table 2 [file 41597_2025_4514_MOESM4_ESM.xlsx]

## Sheet: Sheet1
Supplementary Table 2. Assembly statistics before and after removal of non-Hexamita reads.
Assembly	HGAP	Masurca_1	Masurca_2	Masurca_3	Masurca_4
Data	PacBio	PacBio, Illumina	PacBio, Illumina	PacBio, Illumina, Nanopore	PacBio, Illumina, Nanopore
Cleaning on Raw_Reads	-	-	via 19 contigs	via 19+2 contigs	via 19+2+3 contigs
Assembly Size	138 Mbp	114 Mbp	105 Mbp	142,7 Mbp	132 Mbp
Contigs	6363	1639	1691	1244	1547
GC	35.13	35.36	34.03	33.29	33.33
N50	32 Kbp	118 Kbp	108 Kbp	271 Kbp	163 Kbp
Non-Hexamita reads	19 contigs	36 contigs	2 contigs	3 contigs	1 contig
After removal of non-Hexamita reads
Assembly Size	133.5 Mbp	105.8 Mbp	105.5 Mbp	142.6 Mbp	131.8 Mbp
Contigs	6344	1603	1689	1241	1547
GC	35.34	33.92	34.02	33.27	33.33
N50	31 Kbp	110 Kbp	108 Kbp	271 Kbp	163 Kbp
Non-Hexamita reads	ND	ND	ND	ND	ND
Transcriptome Coverage	83.7 %	88.7 %	88.2 %	96.7%	95.3 %
