# Supplementary material for: The expanded genome of Hexamita inflata, a free-living diplomonad
Source: Sci Data. 2025 Feb 1;12:192. doi: 10.1038/s41597-025-04514-x (PMC11787283; doi:10.1038/s41597-025-04514-x)
Supplement: Supplementary file 5 — Supplementary Table 3 [file 41597_2025_4514_MOESM5_ESM.xlsx]

## Sheet: Sheet1
Supplementary Table 3. Intron containing genes
	annotation	gene_id	exon1	intron	exon2	direction
contig 31	Ribosomal L7a	HIN_053947	69699-70508	70509-70566	70567-70914	+
		HIN_053953	77214-77486	77487-77544	77545-78354	-
contig 185		HIN_042182	157868-158254	158255-158312	158313-158585	+
		HIN_042185	160960-161232	161233-161290	161291-161677	-
contig 85		HIN_027721	276450-277259	277260-277317	277318-277590	+
		HIN_027727	283077- 283607	283608-283665	283666-284475	-
contig 25	Ribosomal S24	HIN_014326	102357-102686	102687-102729	102730-102795	-
scaffold 1610		HIN_006121	485512-485841	485840-485882	485883-485948	-
scaffold 278		HIN_023833	406877-406942	406943-406985	406986-407315	+
