# Supplementary material for: The expanded genome of Hexamita inflata, a free-living diplomonad
Source: Sci Data. 2025 Feb 1;12:192. doi: 10.1038/s41597-025-04514-x (PMC11787283; doi:10.1038/s41597-025-04514-x)
Supplement: Supplementary file 6 — Supplementary Table 4 [file 41597_2025_4514_MOESM6_ESM.xlsx]

## Sheet: Sheet1
rRNA gene statistics (18S+5.8S+28S)
	H. inflata	S. salmonicida	G. intestinalis	G. muris
Total rRNA	117	39	38	283
*partial	12	1	29	275
