# Supplementary material for: The expanded genome of Hexamita inflata, a free-living diplomonad
Source: Sci Data. 2025 Feb 1;12:192. doi: 10.1038/s41597-025-04514-x (PMC11787283; doi:10.1038/s41597-025-04514-x)
Supplement: Supplementary file 7 — Supplementary Table 5 [file 41597_2025_4514_MOESM7_ESM.xlsx]

## Sheet: Sheet1
Supplementary Table 5. Orthogroups per species in Metamonada genomes and the Trepomonas PC1 transcriptome.
	C. membranifera	K. bialata	H. inflata	Trepomonas PC1	S. salmonicida	G. intestinalis	G. muris
Number of genes	8272	17269	79341	7980	8668	4963	4653
Number of genes in orthogroups	6420	10496	77651	7100	6312	4504	4419
Number of unassigned genes (singletons)	1852	6773	1690	880	2356	459	234
Percentage of genes in orthogroups	77.6	60.8	97.9	89.0	72.8	90.8	95.0
Percentage of unassigned genes	22.4	39.2	2.1	11.0	27.2	9.2	5.0
Number of orthogroups containing species	2794	3748	10097	3756	3556	3533	3456
Percentage of orthogroups containing species	18.3	24.5	66.0	24.6	23.3	23.1	22.6
Number of species-specific orthogroups	686	1309	6311	290	691	43	40
Number of genes in species-specific orthogroups	2530	5861	51619	1669	2213	198	219
Percentage of genes in species-specific orthogroups	30.6	33.9	65.1	20.9	25.5	4.0	4.7
