# Supplementary material for: The expanded genome of Hexamita inflata, a free-living diplomonad
Source: Sci Data. 2025 Feb 1;12:192. doi: 10.1038/s41597-025-04514-x (PMC11787283; doi:10.1038/s41597-025-04514-x)
Supplement: Supplementary file 8 — Supplementary Table 6 [file 41597_2025_4514_MOESM8_ESM.xlsx]

## Sheet: Sheet1
	Supplementary Table 6. Single copy genes in Metamonada genomes.
OG0000531	HIN_018736, HIN_018763, HIN_018766, HIN_018793, HIN_055011, HIN_073495, HIN_073499, HIN_073501, HIN_073534, HIN_073535, HIN_075599, HIN_075601, HIN_079065, HIN_079066, HIN_079092, HIN_083097, HIN_090036, HIN_097498, HIN_097499	GMRT_12399	SS50377_23030	TPC1_16685	GL50803_15820	KAG9394260.1	GIQ89285.1	19	1	1	1	1	1	1	25
OG0000617	HIN_006677, HIN_006700, HIN_006762, HIN_006770, HIN_006774, HIN_051670, HIN_051674, HIN_051682, HIN_051703, HIN_051708, HIN_055861, HIN_055868, HIN_055894, HIN_055918, HIN_073357, HIN_073380	GMRT_11670	SS50377_28028	TPC1_17893	GL50803_14456	KAG9391386.1	GIQ81882.1	16	1	1	1	1	1	1	22
OG0000627	HIN_015308, HIN_021757, HIN_025049, HIN_027343, HIN_027345, HIN_035223, HIN_040072, HIN_046678, HIN_054946, HIN_061075, HIN_068362, HIN_071914, HIN_075452, HIN_076217, HIN_076218, HIN_081048	GMRT_14682	SS50377_22369	TPC1_17759	GL50803_6422	KAG9396926.1	GIQ84270.1	16	1	1	1	1	1	1	22
OG0000684	HIN_037430, HIN_049258, HIN_049260, HIN_049262, HIN_049272, HIN_057977, HIN_057990, HIN_057992, HIN_078997, HIN_079009, HIN_079012, HIN_091654, HIN_091657, HIN_092954, HIN_092956	GMRT_10146	SS50377_24338	TPC1_11925	GL50803_15239	KAG9397223.1	GCA62127.1	15	1	1	1	1	1	1	21
OG0000715	HIN_007703, HIN_007705, HIN_009289, HIN_038722, HIN_038724, HIN_047249, HIN_056303, HIN_056309, HIN_077585, HIN_077591, HIN_089478, HIN_089480, HIN_090435, HIN_090437	GMRT_15542	SS50377_22477	TPC1_11319	GL50803_14626	KAG9393175.1	GIQ86901.1	14	1	1	1	1	1	1	20
OG0000913	HIN_011290, HIN_011297, HIN_042838, HIN_042840, HIN_042844, HIN_042849, HIN_042853, HIN_067359, HIN_067366, HIN_067370, HIN_067375	GMRT_11084	SS50377_21817	TPC1_10371	GL50803_11383	KAG9390959.1	GIQ91871.1	11	1	1	1	1	1	1	17
OG0000935	HIN_024970, HIN_025030, HIN_025031, HIN_025061, HIN_025066, HIN_027356, HIN_027357, HIN_027410, HIN_040125, HIN_040126, HIN_040205	GMRT_13223	SS50377_26891	TPC1_14695	GL50803_86600	KAG9390327.1	GIQ89802.1	11	1	1	1	1	1	1	17
OG0000939	HIN_032930, HIN_032942, HIN_032943, HIN_032954, HIN_034754, HIN_062399, HIN_062419, HIN_075160, HIN_076058, HIN_076070, HIN_088382	GMRT_11682	SS50377_22919	TPC1_14406	GL50803_8405	KAG9395580.1	GIQ85901.1	11	1	1	1	1	1	1	17
OG0001104	HIN_016222, HIN_016224, HIN_016226, HIN_016230, HIN_040660, HIN_040662, HIN_071233, HIN_071235, HIN_100773	GMRT_14206	SS50377_24746	TPC1_11639	GL50803_22806	KAG9390899.1	GIQ87244.1	9	1	1	1	1	1	1	15
OG0001219	HIN_010058, HIN_010065, HIN_047921, HIN_047929, HIN_074837, HIN_074845, HIN_099204, HIN_099212	GMRT_12561	SS50377_24284	TPC1_17326	GL50803_10324	KAG9393945.1	GIQ87628.1	8	1	1	1	1	1	1	14
OG0001237	HIN_018917, HIN_019934, HIN_019938, HIN_019942, HIN_069369, HIN_097075, HIN_097079, HIN_097083	GMRT_13901	SS50377_27221	TPC1_15386	GL50803_15276	KAG9395573.1	GIQ82289.1	8	1	1	1	1	1	1	14
OG0001259	HIN_023988, HIN_023991, HIN_030732, HIN_030737, HIN_068062, HIN_068065, HIN_071115, HIN_071118	GMRT_15185	SS50377_24882	TPC1_14491	GL50803_13000	KAG9394635.1	GIQ85598.1	8	1	1	1	1	1	1	14
OG0001282	HIN_037498, HIN_037501, HIN_049331, HIN_049334, HIN_057886, HIN_057894, HIN_081264, HIN_081267	GMRT_13897	SS50377_26687	TPC1_14471	GL50803_17563	KAG9389572.1	GIQ80920.1	8	1	1	1	1	1	1	14
OG0001359	HIN_008860, HIN_032712, HIN_032713, HIN_035566, HIN_035568, HIN_041592, HIN_047494	GMRT_11291	SS50377_22076	TPC1_14608	GL50803_16194	KAG9397466.1	GIQ81222.1	7	1	1	1	1	1	1	13
OG0001385	HIN_018497, HIN_033490, HIN_048421, HIN_061349, HIN_067649, HIN_069693, HIN_083825	GMRT_14416	SS50377_25533	TPC1_14658	GL50803_17258	KAG9393032.1	GIQ87878.1	7	1	1	1	1	1	1	13
OG0001388	HIN_018940, HIN_019904, HIN_028868, HIN_058064, HIN_069337, HIN_072502, HIN_080254	GMRT_14200	SS50377_27481	TPC1_11455	GL50803_9011	KAG9394156.1	GIQ88110.1	7	1	1	1	1	1	1	13
OG0001429	HIN_033902, HIN_033908, HIN_034125, HIN_034135, HIN_067862, HIN_067873, HIN_080070	GMRT_11047	SS50377_25502	TPC1_16843	GL50803_6455	KAG9395806.1	GIQ88078.1	7	1	1	1	1	1	1	13
OG0001441	HIN_040850, HIN_040854, HIN_051943, HIN_051946, HIN_055535, HIN_066400, HIN_066404	GMRT_15319	SS50377_26457	TPC1_16291	GL50803_21398	KAG9392917.1	GIQ81034.1	7	1	1	1	1	1	1	13
OG0001442	HIN_041599, HIN_054513, HIN_058870, HIN_061145, HIN_090123, HIN_090161, HIN_093804	GMRT_11049	SS50377_25724	TPC1_11853	GL50803_17127	KAG9392149.1	GIQ79434.1	7	1	1	1	1	1	1	13
OG0001484	HIN_000603, HIN_000604, HIN_021756, HIN_035221, HIN_061076, HIN_081049	GMRT_12468	SS50377_23116	TPC1_11520	GL50803_16520	KAG9392458.1	GCA62640.1	6	1	1	1	1	1	1	12
OG0001502	HIN_002678, HIN_002688, HIN_031500, HIN_045311, HIN_045331, HIN_079731	GMRT_12745	SS50377_24037	TPC1_11672	GL50803_101501	KAG9394405.1	GIQ86810.1	6	1	1	1	1	1	1	12
OG0001514	HIN_004128, HIN_032973, HIN_060677, HIN_062446, HIN_072949, HIN_076087	GMRT_16224	SS50377_21095	TPC1_10251	GL50803_11100	KAG9395741.1	GIQ83268.1	6	1	1	1	1	1	1	12
OG0001562	HIN_010635, HIN_017884, HIN_036032, HIN_036454, HIN_081840, HIN_082418	GMRT_13863	SS50377_28624	TPC1_15310	GL50803_10429	KAG9390412.1	GIQ83894.1	6	1	1	1	1	1	1	12
OG0001571	HIN_015373, HIN_029593, HIN_060543, HIN_070140, HIN_085276, HIN_087672	GMRT_12216	SS50377_27558	TPC1_16413	GL50803_5258	KAG9391202.1	GCA63324.1	6	1	1	1	1	1	1	12
OG0001621	HIN_023970, HIN_023978, HIN_030708, HIN_068032, HIN_068055, HIN_071103	GMRT_12379	SS50377_27627	TPC1_13003	GL50803_16993	KAG9391860.1	GIQ79693.1	6	1	1	1	1	1	1	12
OG0001626	HIN_025148, HIN_025158, HIN_046955, HIN_051275, HIN_051869, HIN_079971	GMRT_11901	SS50377_27885	TPC1_12890	GL50803_3414	KAG9397165.1	GIQ84328.1	6	1	1	1	1	1	1	12
OG0001639	HIN_030552, HIN_061218, HIN_086235, HIN_090895, HIN_091493, HIN_092685	GMRT_15283	SS50377_21892	TPC1_15702	GL50803_14328	KAG9397138.1	GCA63679.1	6	1	1	1	1	1	1	12
OG0001680	HIN_040812, HIN_040834, HIN_051977, HIN_055569, HIN_066381, HIN_088009	GMRT_15357	SS50377_24508	TPC1_10755	GL50803_17308	KAG9397636.1	GIQ82851.1	6	1	1	1	1	1	1	12
OG0001691	HIN_046860, HIN_046867, HIN_051361, HIN_062735, HIN_092183, HIN_096214	GMRT_13899	SS50377_25042	TPC1_15990	GL50803_12853	KAG9393359.1	GIQ89499.1	6	1	1	1	1	1	1	12
OG0001692	HIN_046870, HIN_046874, HIN_051353, HIN_051358, HIN_096206, HIN_096211	GMRT_10727	SS50377_26968	TPC1_14609	GL50803_4248	KAG9393185.1	GIQ86062.1	6	1	1	1	1	1	1	12
OG0001705	HIN_057788, HIN_057789, HIN_062617, HIN_062618, HIN_088242, HIN_088243	GMRT_15169	SS50377_20105	TPC1_16603	GL50803_9834	KAG9392136.1	GIQ83898.1	6	1	1	1	1	1	1	12
OG0001743	HIN_000528, HIN_000531, HIN_002327, HIN_072002, HIN_077057	GMRT_13594	SS50377_20322	TPC1_16574	GL50803_9912	KAG9391490.1	GIQ87489.1	5	1	1	1	1	1	1	11
OG0001764	HIN_003857, HIN_020594, HIN_046492, HIN_079907, HIN_087537	GMRT_12819	SS50377_25589	TPC1_11861	GL50803_8708	KAG9391649.1	GIQ87529.1	5	1	1	1	1	1	1	11
OG0001765	HIN_003867, HIN_020604, HIN_046502, HIN_079897, HIN_087526	GMRT_13598	SS50377_27509	TPC1_10958	GL50803_16660	KAG9395723.1	GIQ84568.1	5	1	1	1	1	1	1	11
OG0001771	HIN_004359, HIN_031762, HIN_031763, HIN_031765, HIN_062509	GMRT_11974	SS50377_25290	TPC1_16028	GL50803_16709	KAG9394460.1	GIQ83356.1	5	1	1	1	1	1	1	11
OG0001817	HIN_008981, HIN_029175, HIN_041415, HIN_078328, HIN_094932	GMRT_15370	SS50377_27661	TPC1_16274	GL50803_15164	KAG9393317.1	GIQ90313.1	5	1	1	1	1	1	1	11
OG0001827	HIN_010363, HIN_047090, HIN_057499, HIN_063851, HIN_087015	GMRT_23230	SS50377_22285	TPC1_12011	GL50803_11118	KAG9395607.1	GIQ79556.1	5	1	1	1	1	1	1	11
OG0001829	HIN_010829, HIN_010835, HIN_038039, HIN_038047, HIN_048541	GMRT_11079	SS50377_21455	TPC1_14656	GL50803_2622	KAG9391454.1	GIQ85081.1	5	1	1	1	1	1	1	11
OG0001898	HIN_019459, HIN_025550, HIN_034039, HIN_043671, HIN_046257	GMRT_13106	SS50377_22122	TPC1_14991	GL50803_13890	KAG9395015.1	GIQ89932.1	5	1	1	1	1	1	1	11
OG0001902	HIN_020017, HIN_063637, HIN_073666, HIN_088537, HIN_094801	GMRT_13757	SS50377_23695	TPC1_13475	GL50803_16549	KAG9393647.1	GCA63100.1	5	1	1	1	1	1	1	11
OG0001903	HIN_020018, HIN_063635, HIN_073667, HIN_088536, HIN_094802	GMRT_15196	SS50377_23247	TPC1_17615	GL50803_2400	KAG9397479.1	GIQ81303.1	5	1	1	1	1	1	1	11
OG0001935	HIN_023919, HIN_030666, HIN_067983, HIN_071047, HIN_074342	GMRT_10895	SS50377_26929	TPC1_12101	GL50803_6054	KAG9390421.1	GCA62808.1	5	1	1	1	1	1	1	11
OG0001939	HIN_024083, HIN_024093, HIN_086739, HIN_086744, HIN_092634	GMRT_12724	SS50377_25792	TPC1_13784	GL50803_21592	KAG9390214.1	GIQ87710.1	5	1	1	1	1	1	1	11
OG0001957	HIN_026561, HIN_061961, HIN_063537, HIN_063539, HIN_091725	GMRT_12671	SS50377_22504	TPC1_10800	GL50803_3993	KAG9395514.1	GIQ83338.1	5	1	1	1	1	1	1	11
OG0001958	HIN_026571, HIN_061954, HIN_063548, HIN_081618, HIN_091733	GMRT_16349	SS50377_21018	TPC1_15832	GL50803_8842	KAG9397117.1	GIQ88232.1	5	1	1	1	1	1	1	11
OG0001971	HIN_032183, HIN_053710, HIN_060512, HIN_074580, HIN_076113	GMRT_15592	SS50377_27708	TPC1_17328	GL50803_17325	KAG9390084.1	GIQ87571.1	5	1	1	1	1	1	1	11
OG0001974	HIN_032776, HIN_032781, HIN_034607, HIN_050132, HIN_050138	GMRT_11702	SS50377_27352	TPC1_14355	GL50803_13225	KAG9391692.1	GIQ85353.1	5	1	1	1	1	1	1	11
OG0001993	HIN_036110, HIN_036376, HIN_036379, HIN_037336, HIN_037338	GMRT_14292	SS50377_22865	TPC1_15343	GL50803_14621	KAG9396263.1	GIQ88394.1	5	1	1	1	1	1	1	11
OG0001994	HIN_036182, HIN_059999, HIN_060425, HIN_068646, HIN_088348	GMRT_12454	SS50377_23750	TPC1_16748	GL50803_9359	KAG9395392.1	GIQ85672.1	5	1	1	1	1	1	1	11
OG0001996	HIN_036399, HIN_037358, HIN_056117, HIN_068442, HIN_098694	GMRT_14408	SS50377_26898	TPC1_16418	GL50803_7512	KAG9397041.1	GIQ88546.1	5	1	1	1	1	1	1	11
OG0002019	HIN_046999, HIN_047002, HIN_051225, HIN_051227, HIN_075099	GMRT_12293	SS50377_27252	TPC1_13597	GL50803_15228	KAG9389823.1	GCA63069.1	5	1	1	1	1	1	1	11
OG0002020	HIN_047084, HIN_047116, HIN_057505, HIN_063859, HIN_085538	GMRT_12503	SS50377_22601	TPC1_17674	GL50803_33809	KAG9391104.1	GIQ80016.1	5	1	1	1	1	1	1	11
OG0002027	HIN_051853, HIN_063304, HIN_079831, HIN_091614, HIN_093299	GMRT_13797	SS50377_25849	TPC1_14873	GL50803_15555	KAG9391886.1	GIQ85164.1	5	1	1	1	1	1	1	11
OG0002034	HIN_053878, HIN_053881, HIN_056934, HIN_074080, HIN_097101	GMRT_16275	SS50377_27617	TPC1_14547	GL50803_10254	KAG9391437.1	GIQ87496.1	5	1	1	1	1	1	1	11
OG0002035	HIN_054524, HIN_058884, HIN_075446, HIN_090175, HIN_093792	GMRT_10612	SS50377_23646	TPC1_31526	GL50803_32786	KAG9391731.1	GCA62314.1	5	1	1	1	1	1	1	11
OG0002053	HIN_070236, HIN_070244, HIN_093938, HIN_093946, HIN_094495	GMRT_10558	SS50377_27024	TPC1_16057	GL50803_15297	KAG9396260.1	GIQ86887.1	5	1	1	1	1	1	1	11
OG0002089	HIN_000646, HIN_000648, HIN_002461, HIN_091766	GMRT_12123	SS50377_23617	TPC1_12932	GL50803_17390	KAG9392525.1	GIQ87673.1	4	1	1	1	1	1	1	10
OG0002094	HIN_000905, HIN_081955, HIN_087194, HIN_093365	GMRT_11762	SS50377_22442	TPC1_10109	GL50803_4897	KAG9393654.1	GIQ80516.1	4	1	1	1	1	1	1	10
OG0002108	HIN_001563, HIN_014916, HIN_014923, HIN_014927	GMRT_12582	SS50377_20571	TPC1_12845	GL50803_23330	KAG9396102.1	GIQ79769.1	4	1	1	1	1	1	1	10
OG0002125	HIN_002675, HIN_031503, HIN_045308, HIN_079734	GMRT_16212	SS50377_22072	TPC1_14446	GL50803_6980	KAG9393135.1	GIQ80804.1	4	1	1	1	1	1	1	10
OG0002134	HIN_003170, HIN_027024, HIN_028006, HIN_039031	GMRT_11250	SS50377_20757	TPC1_12833	GL50803_98056	KAG9390140.1	GIQ88387.1	4	1	1	1	1	1	1	10
OG0002135	HIN_003250, HIN_026961, HIN_028077, HIN_038957	GMRT_12940	SS50377_21780	TPC1_14370	GL50803_14947	KAG9396470.1	GIQ82259.1	4	1	1	1	1	1	1	10
OG0002136	HIN_003251, HIN_026960, HIN_028078, HIN_038956	GMRT_13316	SS50377_28191	TPC1_14069	GL50803_17195	KAG9395654.1	GIQ79560.1	4	1	1	1	1	1	1	10
OG0002141	HIN_003725, HIN_029970, HIN_050888, HIN_084167	GMRT_13099	SS50377_23945	TPC1_14899	GL50803_6835	KAG9389582.1	GCA64036.1	4	1	1	1	1	1	1	10
OG0002144	HIN_003846, HIN_020586, HIN_046484, HIN_087544	GMRT_12763	SS50377_28287	TPC1_11629	GL50803_102710	KAG9391472.1	GIQ86545.1	4	1	1	1	1	1	1	10
OG0002145	HIN_003854, HIN_020592, HIN_046490, HIN_087539	GMRT_10046	SS50377_22171	TPC1_17185	GL50803_14993	KAG9392625.1	GIQ83624.1	4	1	1	1	1	1	1	10
OG0002161	HIN_004562, HIN_012812, HIN_012816, HIN_095685	GMRT_13567	SS50377_23098	TPC1_12205	GL50803_5672	KAG9392107.1	GIQ81197.1	4	1	1	1	1	1	1	10
OG0002167	HIN_004958, HIN_004972, HIN_012445, HIN_012462	GMRT_14244	SS50377_26615	TPC1_17806	GL50803_16707	KAG9395134.1	GCA63818.1	4	1	1	1	1	1	1	10
OG0002191	HIN_007675, HIN_038705, HIN_082562, HIN_090461	GMRT_10628	SS50377_21928	TPC1_17847	GL50803_15566	KAG9395724.1	GIQ88414.1	4	1	1	1	1	1	1	10
OG0002198	HIN_008043, HIN_014198, HIN_041082, HIN_041084	GMRT_13148	SS50377_20255	TPC1_12395	GL50803_27326	KAG9390911.1	GIQ80637.1	4	1	1	1	1	1	1	10
OG0002201	HIN_008091, HIN_014147, HIN_041020, HIN_097319	GMRT_13306	SS50377_25595	TPC1_15519	GL50803_93938	KAG9392284.1	GIQ89311.1	4	1	1	1	1	1	1	10
OG0002202	HIN_008092, HIN_014150, HIN_041024, HIN_097318	GMRT_14841	SS50377_28261	TPC1_16819	GL50803_102978	KAG9393341.1	GIQ83531.1	4	1	1	1	1	1	1	10
OG0002251	HIN_011462, HIN_033392, HIN_052213, HIN_082742	GMRT_14843	SS50377_26947	TPC1_15818	GL50803_9174	KAG9392415.1	GIQ84437.1	4	1	1	1	1	1	1	10
OG0002263	HIN_015189, HIN_015197, HIN_097415, HIN_097421	GMRT_13075	SS50377_26889	TPC1_15219	GL50803_86440	KAG9392894.1	GIQ89104.1	4	1	1	1	1	1	1	10
OG0002292	HIN_017695, HIN_052794, HIN_052821, HIN_086296	GMRT_10295	SS50377_26702	TPC1_10354	GL50803_137730	KAG9390473.1	GIQ85538.1	4	1	1	1	1	1	1	10
OG0002295	HIN_018265, HIN_033264, HIN_065103, HIN_070050	GMRT_11138	SS50377_23235	TPC1_11350	GL50803_10529	KAG9393132.1	GIQ81018.1	4	1	1	1	1	1	1	10
OG0002297	HIN_018371, HIN_033358, HIN_055774, HIN_065201	GMRT_14204	SS50377_27469	TPC1_11222	GL50803_22808	KAG9397050.1	GIQ84512.1	4	1	1	1	1	1	1	10
OG0002299	HIN_018449, HIN_033443, HIN_055696, HIN_083865	GMRT_12375	SS50377_22571	TPC1_12100	GL50803_12942	KAG9389673.1	GIQ81323.1	4	1	1	1	1	1	1	10
OG0002303	HIN_018685, HIN_067726, HIN_073584, HIN_083146	GMRT_10235	SS50377_28619	TPC1_10479	GL50803_41512	KAG9394580.1	GIQ89369.1	4	1	1	1	1	1	1	10
OG0002304	HIN_018722, HIN_073547, HIN_079050, HIN_083110	GMRT_14683	SS50377_21649	TPC1_13564	GL50803_21233	KAG9393245.1	GIQ87780.1	4	1	1	1	1	1	1	10
OG0002305	HIN_018740, HIN_073528, HIN_079070, HIN_083093	GMRT_11652	SS50377_23625	TPC1_16892	GL50803_24505	KAG9393408.1	GIQ90871.1	4	1	1	1	1	1	1	10
OG0002307	HIN_018830, HIN_019979, HIN_063689, HIN_073609	GMRT_11332	SS50377_20167	TPC1_11502	GL50803_14869	KAG9390387.1	GCA62827.1	4	1	1	1	1	1	1	10
OG0002309	HIN_019004, HIN_019821, HIN_028805, HIN_089729	GMRT_12359	SS50377_23151	TPC1_13788	GL50803_6709	KAG9396338.1	GIQ80389.1	4	1	1	1	1	1	1	10
OG0002310	HIN_019011, HIN_019814, HIN_028796, HIN_089736	GMRT_15791	SS50377_25690	TPC1_15514	GL50803_10666	KAG9395945.1	GCA64615.1	4	1	1	1	1	1	1	10
OG0002325	HIN_020090, HIN_039596, HIN_062918, HIN_062935	GMRT_15336	SS50377_28086	TPC1_15997	GL50803_27694	KAG9389566.1	GIQ81836.1	4	1	1	1	1	1	1	10
OG0002326	HIN_020195, HIN_039657, HIN_059484, HIN_063015	GMRT_14072	SS50377_20276	TPC1_17033	GL50803_13412	KAG9391766.1	GIQ89641.1	4	1	1	1	1	1	1	10
OG0002331	HIN_020701, HIN_046603, HIN_053285, HIN_089576	GMRT_10856	SS50377_27959	TPC1_10877	GL50803_87149	KAG9389490.1	GIQ86239.1	4	1	1	1	1	1	1	10
OG0002332	HIN_020722, HIN_053298, HIN_058444, HIN_081032	GMRT_12696	SS50377_22370	TPC1_14152	GL50803_1894	KAG9390176.1	GIQ89621.1	4	1	1	1	1	1	1	10
OG0002333	HIN_020723, HIN_053299, HIN_058445, HIN_081031	GMRT_13208	SS50377_20930	TPC1_16436	GL50803_4624	KAG9393096.1	GIQ83481.1	4	1	1	1	1	1	1	10
OG0002351	HIN_023167, HIN_023170, HIN_043934, HIN_047335	GMRT_10175	SS50377_24386	TPC1_16188	GL50803_21971	KAG9389939.1	GIQ84023.1	4	1	1	1	1	1	1	10
OG0002352	HIN_023302, HIN_038351, HIN_043588, HIN_050337	GMRT_10997	SS50377_25653	TPC1_13548	GL50803_21512	KAG9396030.1	GIQ79771.1	4	1	1	1	1	1	1	10
OG0002370	HIN_026345, HIN_026730, HIN_039240, HIN_045889	GMRT_13387	SS50377_22555	TPC1_10351	GL50803_1770	KAG9394230.1	GIQ80146.1	4	1	1	1	1	1	1	10
OG0002371	HIN_026354, HIN_026738, HIN_039249, HIN_045881	GMRT_10585	SS50377_26935	TPC1_17358	GL50803_10261	KAG9391194.1	GIQ84089.1	4	1	1	1	1	1	1	10
OG0002375	HIN_026879, HIN_030187, HIN_039371, HIN_081529	GMRT_11689	SS50377_22327	TPC1_17845	GL50803_15867	KAG9391081.1	GIQ85049.1	4	1	1	1	1	1	1	10
OG0002379	HIN_028352, HIN_053045, HIN_062205, HIN_080810	GMRT_10830	SS50377_20850	TPC1_11172	GL50803_300001	KAG9396822.1	GIQ86221.1	4	1	1	1	1	1	1	10
OG0002389	HIN_030351, HIN_038585, HIN_050564, HIN_096003	GMRT_11693	SS50377_26925	TPC1_13215	GL50803_28666	KAG9391150.1	GIQ87774.1	4	1	1	1	1	1	1	10
OG0002400	HIN_032725, HIN_034564, HIN_034569, HIN_050108	GMRT_13589	SS50377_26890	TPC1_11574	GL50803_96460	KAG9393140.1	GIQ89562.1	4	1	1	1	1	1	1	10
OG0002406	HIN_033212, HIN_033730, HIN_042755, HIN_069138	GMRT_13934	SS50377_24399	TPC1_13531	GL50803_27308	KAG9391788.1	GIQ89220.1	4	1	1	1	1	1	1	10
OG0002414	HIN_034856, HIN_045157, HIN_061744, HIN_070305	GMRT_12544	SS50377_21079	TPC1_12965	GL50803_27614	KAG9394597.1	GIQ89067.1	4	1	1	1	1	1	1	10
OG0002415	HIN_034944, HIN_037099, HIN_045045, HIN_046039	GMRT_12498	SS50377_27891	TPC1_16738	GL50803_13998	KAG9395113.1	GIQ89488.1	4	1	1	1	1	1	1	10
OG0002420	HIN_035961, HIN_036524, HIN_081780, HIN_082478	GMRT_13695	SS50377_22179	TPC1_15512	GL50803_17217	KAG9395135.1	GIQ82447.1	4	1	1	1	1	1	1	10
OG0002421	HIN_035980, HIN_036509, HIN_081796, HIN_082462	GMRT_15233	SS50377_24100	TPC1_16990	GL50803_17304	KAG9393121.1	GCA63461.1	4	1	1	1	1	1	1	10
OG0002428	HIN_037424, HIN_049264, HIN_057984, HIN_079007	GMRT_10193	SS50377_23680	TPC1_13617	GL50803_9480	KAG9397399.1	GIQ87247.1	4	1	1	1	1	1	1	10
OG0002429	HIN_037584, HIN_059405, HIN_061657, HIN_068671	GMRT_13188	SS50377_25099	TPC1_14984	GL50803_7953	KAG9397225.1	GIQ90626.1	4	1	1	1	1	1	1	10
OG0002432	HIN_039672, HIN_059106, HIN_059504, HIN_064970	GMRT_10753	SS50377_26743	TPC1_15169	GL50803_13889	KAG9397183.1	GIQ88465.1	4	1	1	1	1	1	1	10
OG0002438	HIN_040433, HIN_054424, HIN_058787, HIN_079579	GMRT_11271	SS50377_25762	TPC1_10017	GL50803_114670	KAG9390054.1	GIQ83113.1	4	1	1	1	1	1	1	10
OG0002439	HIN_040853, HIN_051945, HIN_055536, HIN_066403	GMRT_12589	SS50377_24840	TPC1_15980	GL50803_88082	KAG9395112.1	GIQ82295.1	4	1	1	1	1	1	1	10
OG0002440	HIN_040870, HIN_051930, HIN_055525, HIN_066429	GMRT_13083	SS50377_26493	TPC1_11732	GL50803_114462	KAG9393523.1	GIQ90158.1	4	1	1	1	1	1	1	10
OG0002444	HIN_042028, HIN_068253, HIN_073742, HIN_074186	GMRT_10770	SS50377_25451	TPC1_16993	GL50803_3279	KAG9397143.1	GIQ86565.1	4	1	1	1	1	1	1	10
OG0002471	HIN_051819, HIN_051841, HIN_063313, HIN_091605	GMRT_10620	SS50377_20937	TPC1_10144	GL50803_15216	KAG9394870.1	GIQ85669.1	4	1	1	1	1	1	1	10
OG0002472	HIN_052372, HIN_071452, HIN_074242, HIN_083478	GMRT_11919	SS50377_22526	TPC1_14122	GL50803_11884	KAG9395401.1	GIQ85333.1	4	1	1	1	1	1	1	10
OG0002483	HIN_055405, HIN_063912, HIN_073452, HIN_074736	GMRT_11136	SS50377_22525	TPC1_14352	GL50803_32375	KAG9390049.1	GCA63705.1	4	1	1	1	1	1	1	10
OG0002495	HIN_070548, HIN_076677, HIN_089502, HIN_091811	GMRT_12871	SS50377_23323	TPC1_15966	GL50803_87208	KAG9396435.1	GIQ92102.1	4	1	1	1	1	1	1	10
OG0002496	HIN_070569, HIN_076648, HIN_089526, HIN_091832	GMRT_15509	SS50377_25681	TPC1_17077	GL50803_16127	KAG9389614.1	GIQ80017.1	4	1	1	1	1	1	1	10
OG0002497	HIN_072069, HIN_074467, HIN_087949, HIN_096247	GMRT_16355	SS50377_23172	TPC1_17557	GL50803_16328	KAG9391385.1	GIQ85142.1	4	1	1	1	1	1	1	10
OG0002535	HIN_000077, HIN_011970, HIN_013576	GMRT_14131	SS50377_24393	TPC1_17567	GL50803_16810	KAG9391778.1	GIQ85885.1	3	1	1	1	1	1	1	9
OG0002542	HIN_000401, HIN_076530, HIN_078222	GMRT_14684	SS50377_27510	TPC1_14049	GL50803_21234	KAG9393130.1	GIQ89751.1	3	1	1	1	1	1	1	9
OG0002543	HIN_000406, HIN_076536, HIN_078215	GMRT_12792	SS50377_27949	TPC1_17410	GL50803_4606	KAG9389585.1	GCA64392.1	3	1	1	1	1	1	1	9
OG0002545	HIN_000519, HIN_072014, HIN_077067	GMRT_10891	SS50377_28279	TPC1_12332	GL50803_6055	KAG9396806.1	GIQ88250.1	3	1	1	1	1	1	1	9
OG0002546	HIN_000546, HIN_002361, HIN_071982	GMRT_15806	SS50377_21195	TPC1_10932	GL50803_92741	KAG9395745.1	GIQ91928.1	3	1	1	1	1	1	1	9
OG0002549	HIN_000617, HIN_002430, HIN_071931	GMRT_10022	SS50377_24719	TPC1_12371	GL50803_9750	KAG9390514.1	GIQ85428.1	3	1	1	1	1	1	1	9
OG0002550	HIN_000619, HIN_002434, HIN_071928	GMRT_13137	SS50377_24342	TPC1_10754	GL50803_17155	KAG9390486.1	GIQ80126.1	3	1	1	1	1	1	1	9
OG0002551	HIN_000729, HIN_002543, HIN_088700	GMRT_13947	SS50377_27853	TPC1_11367	GL50803_89112	KAG9394497.1	GIQ80906.1	3	1	1	1	1	1	1	9
OG0002552	HIN_000748, HIN_002562, HIN_088717	GMRT_13320	SS50377_28247	TPC1_13269	GL50803_13943	KAG9395261.1	GIQ84033.1	3	1	1	1	1	1	1	9
OG0002553	HIN_000754, HIN_002575, HIN_088728	GMRT_13002	SS50377_21471	TPC1_15043	GL50803_113554	KAG9395025.1	GIQ89692.1	3	1	1	1	1	1	1	9
OG0002557	HIN_000836, HIN_075874, HIN_091399	GMRT_16316	SS50377_27609	TPC1_13019	GL50803_12807	KAG9395771.1	GIQ79539.1	3	1	1	1	1	1	1	9
OG0002558	HIN_000874, HIN_087241, HIN_093400	GMRT_14352	SS50377_22570	TPC1_13576	GL50803_8942	KAG9397217.1	GCA63017.1	3	1	1	1	1	1	1	9
OG0002564	HIN_001117, HIN_001120, HIN_012999	GMRT_13219	SS50377_23322	TPC1_16614	GL50803_10879	KAG9391180.1	GIQ84261.1	3	1	1	1	1	1	1	9
OG0002610	HIN_003928, HIN_021054, HIN_032102	GMRT_12708	SS50377_23170	TPC1_16350	GL50803_6812	KAG9392382.1	GIQ90592.1	3	1	1	1	1	1	1	9
OG0002620	HIN_004356, HIN_031768, HIN_062506	GMRT_10282	SS50377_26991	TPC1_10380	GL50803_9705	KAG9395947.1	GIQ83751.1	3	1	1	1	1	1	1	9
OG0002632	HIN_005404, HIN_088961, HIN_090550	GMRT_15280	SS50377_22348	TPC1_10188	GL50803_9348	KAG9393555.1	GIQ89698.1	3	1	1	1	1	1	1	9
OG0002634	HIN_005538, HIN_027680, HIN_048179	GMRT_12471	SS50377_24661	TPC1_17658	GL50803_104173	KAG9395572.1	GIQ88261.1	3	1	1	1	1	1	1	9
OG0002635	HIN_005735, HIN_046737, HIN_086883	GMRT_15636	SS50377_25472	TPC1_12496	GL50803_8497	KAG9389623.1	GCA63898.1	3	1	1	1	1	1	1	9
OG0002637	HIN_005916, HIN_056766, HIN_085712	GMRT_12501	SS50377_23649	TPC1_12223	GL50803_40783	KAG9390902.1	GIQ86275.1	3	1	1	1	1	1	1	9
OG0002640	HIN_006099, HIN_014305, HIN_023853	GMRT_10214	SS50377_22200	TPC1_15612	GL50803_16376	KAG9394081.1	GIQ84741.1	3	1	1	1	1	1	1	9
OG0002641	HIN_006102, HIN_014308, HIN_023850	GMRT_12349	SS50377_21655	TPC1_13350	GL50803_6242	KAG9392754.1	GIQ82249.1	3	1	1	1	1	1	1	9
OG0002642	HIN_006105, HIN_014311, HIN_023847	GMRT_15275	SS50377_20649	TPC1_11962	GL50803_14327	KAG9392533.1	GIQ87234.1	3	1	1	1	1	1	1	9
OG0002643	HIN_006121, HIN_014326, HIN_023833	GMRT_11072	SS50377_23255	TPC1_10419	GL50803_10367	KAG9389949.1	GCA62123.1	3	1	1	1	1	1	1	9
OG0002646	HIN_006323, HIN_014479, HIN_023673	GMRT_11571	SS50377_24156	TPC1_11227	GL50803_14135	KAG9394080.1	GIQ86875.1	3	1	1	1	1	1	1	9
OG0002649	HIN_006685, HIN_055910, HIN_073365	GMRT_12584	SS50377_24774	TPC1_10322	GL50803_6590	KAG9391214.1	GIQ86872.1	3	1	1	1	1	1	1	9
OG0002651	HIN_006789, HIN_051661, HIN_055850	GMRT_11968	SS50377_24583	TPC1_14566	GL50803_16431	KAG9392709.1	GCA62676.1	3	1	1	1	1	1	1	9
OG0002652	HIN_006792, HIN_051657, HIN_055847	GMRT_10385	SS50377_26652	TPC1_16862	GL50803_102248	KAG9396894.1	GIQ80704.1	3	1	1	1	1	1	1	9
OG0002654	HIN_006832, HIN_051622, HIN_093178	GMRT_12282	SS50377_22489	TPC1_14437	GL50803_13007	KAG9392583.1	GIQ90715.1	3	1	1	1	1	1	1	9
OG0002655	HIN_006853, HIN_051601, HIN_093146	GMRT_12829	SS50377_21945	TPC1_11239	GL50803_34141	KAG9391597.1	GCA61994.1	3	1	1	1	1	1	1	9
OG0002656	HIN_006933, HIN_007620, HIN_082524	GMRT_12214	SS50377_28226	TPC1_12466	GL50803_13756	KAG9389735.1	GCA62320.1	3	1	1	1	1	1	1	9
OG0002658	HIN_007022, HIN_044360, HIN_090749	GMRT_15090	SS50377_27710	TPC1_16940	GL50803_16371	KAG9394844.1	GIQ89154.1	3	1	1	1	1	1	1	9
OG0002659	HIN_007045, HIN_044379, HIN_090725	GMRT_11986	SS50377_22167	TPC1_16483	GL50803_35428	KAG9394100.1	GIQ87736.1	3	1	1	1	1	1	1	9
OG0002662	HIN_007342, HIN_058291, HIN_073122	GMRT_10852	SS50377_22185	TPC1_13885	GL50803_14961	KAG9390143.1	GIQ86539.1	3	1	1	1	1	1	1	9
OG0002663	HIN_007407, HIN_037703, HIN_058217	GMRT_10238	SS50377_25431	TPC1_12345	GL50803_16232	KAG9395729.1	GIQ84411.1	3	1	1	1	1	1	1	9
OG0002664	HIN_007444, HIN_037743, HIN_058196	GMRT_15555	SS50377_24343	TPC1_16331	GL50803_8253	KAG9397320.1	GIQ86232.1	3	1	1	1	1	1	1	9
OG0002665	HIN_007445, HIN_037744, HIN_058195	GMRT_13842	SS50377_26951	TPC1_17093	GL50803_3589	KAG9390309.1	GIQ86912.1	3	1	1	1	1	1	1	9
OG0002668	HIN_007501, HIN_037806, HIN_065369	GMRT_13843	SS50377_21990	TPC1_14913	GL50803_91919	KAG9393983.1	GCA64243.1	3	1	1	1	1	1	1	9
OG0002672	HIN_007540, HIN_037851, HIN_065412	GMRT_12805	SS50377_20155	TPC1_12894	GL50803_16180	KAG9389495.1	GIQ86770.1	3	1	1	1	1	1	1	9
OG0002681	HIN_008401, HIN_055114, HIN_066786	GMRT_12569	SS50377_24818	TPC1_10220	GL50803_16945	KAG9394235.1	GIQ82708.1	3	1	1	1	1	1	1	9
OG0002683	HIN_008421, HIN_055137, HIN_094028	GMRT_11068	SS50377_22091	TPC1_15792	GL50803_10370	KAG9394800.1	GCA62384.1	3	1	1	1	1	1	1	9
OG0002693	HIN_009216, HIN_012111, HIN_013434	GMRT_12790	SS50377_25635	TPC1_11755	GL50803_33030	KAG9397119.1	GIQ79567.1	3	1	1	1	1	1	1	9
OG0002694	HIN_009227, HIN_012120, HIN_013424	GMRT_13167	SS50377_20799	TPC1_16461	GL50803_16475	KAG9393748.1	GIQ84627.1	3	1	1	1	1	1	1	9
OG0002697	HIN_009387, HIN_045649, HIN_049670	GMRT_10042	SS50377_22029	TPC1_13147	GL50803_13616	KAG9396053.1	GIQ89749.1	3	1	1	1	1	1	1	9
OG0002698	HIN_009409, HIN_045676, HIN_049686	GMRT_11471	SS50377_20542	TPC1_11573	GL50803_14938	KAG9392544.1	GIQ84403.1	3	1	1	1	1	1	1	9
OG0002699	HIN_009432, HIN_045696, HIN_049708	GMRT_10833	SS50377_25499	TPC1_15941	GL50803_7800	KAG9394936.1	GIQ80839.1	3	1	1	1	1	1	1	9
OG0002700	HIN_009619, HIN_078858, HIN_089358	GMRT_12700	SS50377_24451	TPC1_12944	GL50803_10148	KAG9396743.1	GIQ81802.1	3	1	1	1	1	1	1	9
OG0002701	HIN_009622, HIN_078861, HIN_089361	GMRT_13638	SS50377_21958	TPC1_16458	GL50803_13787	KAG9393447.1	GIQ89984.1	3	1	1	1	1	1	1	9
OG0002703	HIN_009653, HIN_025427, HIN_043839	GMRT_13238	SS50377_27820	TPC1_12867	GL50803_112103	KAG9395399.1	GIQ82721.1	3	1	1	1	1	1	1	9
OG0002704	HIN_009695, HIN_024674, HIN_025365	GMRT_11126	SS50377_22136	TPC1_14761	GL50803_10055	KAG9389923.1	GIQ88335.1	3	1	1	1	1	1	1	9
OG0002707	HIN_009887, HIN_024843, HIN_057588	GMRT_11514	SS50377_23129	TPC1_15490	GL50803_17069	KAG9391850.1	GIQ88420.1	3	1	1	1	1	1	1	9
OG0002711	HIN_010740, HIN_038008, HIN_048592	GMRT_10372	SS50377_22486	TPC1_14680	GL50803_2970	KAG9394607.1	GIQ81472.1	3	1	1	1	1	1	1	9
OG0002715	HIN_011199, HIN_064720, HIN_087914	GMRT_13844	SS50377_26776	TPC1_17268	GL50803_16998	KAG9397529.1	GIQ79940.1	3	1	1	1	1	1	1	9
OG0002719	HIN_011568, HIN_052132, HIN_058962	GMRT_13220	SS50377_24462	TPC1_14133	GL50803_61359	KAG9390109.1	GIQ86241.1	3	1	1	1	1	1	1	9
OG0002720	HIN_011570, HIN_052130, HIN_058964	GMRT_13758	SS50377_22325	TPC1_17198	GL50803_14364	KAG9394612.1	GIQ87894.1	3	1	1	1	1	1	1	9
OG0002728	HIN_011674, HIN_059088, HIN_086525	GMRT_15874	SS50377_23048	TPC1_16139	GL50803_7348	KAG9397260.1	GCA64946.1	3	1	1	1	1	1	1	9
OG0002729	HIN_011727, HIN_079244, HIN_086572	GMRT_13859	SS50377_26793	TPC1_15567	GL50803_10423	KAG9395090.1	GIQ80393.1	3	1	1	1	1	1	1	9
OG0002731	HIN_011732, HIN_079234, HIN_086577	GMRT_10832	SS50377_23772	TPC1_10485	GL50803_16929	KAG9393720.1	GCA62240.1	3	1	1	1	1	1	1	9
OG0002732	HIN_011746, HIN_079191, HIN_098755	GMRT_15877	SS50377_21131	TPC1_15394	GL50803_9274	KAG9395132.1	GIQ91372.1	3	1	1	1	1	1	1	9
OG0002740	HIN_014023, HIN_041729, HIN_044908	GMRT_11688	SS50377_25497	TPC1_12073	GL50803_15868	KAG9397348.1	GIQ84674.1	3	1	1	1	1	1	1	9
OG0002745	HIN_014525, HIN_023636, HIN_081169	GMRT_13575	SS50377_28531	TPC1_16323	GL50803_14171	KAG9394993.1	GIQ79912.1	3	1	1	1	1	1	1	9
OG0002746	HIN_014527, HIN_023634, HIN_081171	GMRT_14076	SS50377_23358	TPC1_15570	GL50803_5517	KAG9393553.1	GIQ89568.1	3	1	1	1	1	1	1	9
OG0002747	HIN_014557, HIN_023602, HIN_081200	GMRT_14236	SS50377_21322	TPC1_17273	GL50803_16202	KAG9390840.1	GCA62578.1	3	1	1	1	1	1	1	9
OG0002748	HIN_014604, HIN_050997, HIN_055220	GMRT_10308	SS50377_25440	TPC1_14220	GL50803_103855	KAG9390044.1	GIQ89486.1	3	1	1	1	1	1	1	9
OG0002749	HIN_014605, HIN_050998, HIN_055221	GMRT_15106	SS50377_28583	TPC1_12495	GL50803_14049	KAG9397455.1	GCA62625.1	3	1	1	1	1	1	1	9
OG0002750	HIN_014606, HIN_050999, HIN_055222	GMRT_10509	SS50377_27254	TPC1_17256	GL50803_60211	KAG9396804.1	GIQ80557.1	3	1	1	1	1	1	1	9
OG0002751	HIN_014607, HIN_051001, HIN_055223	GMRT_14250	SS50377_24736	TPC1_12041	GL50803_11495	KAG9393203.1	GIQ82322.1	3	1	1	1	1	1	1	9
OG0002752	HIN_014639, HIN_051028, HIN_055248	GMRT_15377	SS50377_23189	TPC1_17065	GL50803_6135	KAG9396580.1	GCA62782.1	3	1	1	1	1	1	1	9
OG0002755	HIN_015383, HIN_029604, HIN_060553	GMRT_14928	SS50377_25527	TPC1_16175	GL50803_16483	KAG9396077.1	GIQ83483.1	3	1	1	1	1	1	1	9
OG0002757	HIN_015420, HIN_029639, HIN_060604	GMRT_14923	SS50377_27376	TPC1_10367	GL50803_7760	KAG9391151.1	GIQ86093.1	3	1	1	1	1	1	1	9
OG0002758	HIN_015512, HIN_016527, HIN_083486	GMRT_10345	SS50377_24518	TPC1_12623	GL50803_17449	KAG9392530.1	GIQ89463.1	3	1	1	1	1	1	1	9
OG0002760	HIN_015549, HIN_016568, HIN_091226	GMRT_13183	SS50377_25401	TPC1_15602	GL50803_7950	KAG9390645.1	GIQ89313.1	3	1	1	1	1	1	1	9
OG0002761	HIN_016072, HIN_065690, HIN_070957	GMRT_11235	SS50377_25652	TPC1_14523	GL50803_95064	KAG9390578.1	GIQ83984.1	3	1	1	1	1	1	1	9
OG0002762	HIN_016096, HIN_065715, HIN_070922	GMRT_15617	SS50377_28105	TPC1_11889	GL50803_13608	KAG9393730.1	GIQ86404.1	3	1	1	1	1	1	1	9
OG0002764	HIN_016172, HIN_082659, HIN_093759	GMRT_10201	SS50377_24394	TPC1_10661	GL50803_15956	KAG9393942.1	GIQ91442.1	3	1	1	1	1	1	1	9
OG0002768	HIN_016318, HIN_040553, HIN_092884	GMRT_22701	SS50377_20421	TPC1_17201	GL50803_16348	KAG9395253.1	GIQ85332.1	3	1	1	1	1	1	1	9
OG0002769	HIN_016334, HIN_040547, HIN_092891	GMRT_15828	SS50377_22414	TPC1_17039	GL50803_14874	KAG9394394.1	GIQ85080.1	3	1	1	1	1	1	1	9
OG0002783	HIN_017234, HIN_020252, HIN_060256	GMRT_12286	SS50377_23822	TPC1_14702	GL50803_15604	KAG9391072.1	GIQ80468.1	3	1	1	1	1	1	1	9
OG0002784	HIN_017278, HIN_047708, HIN_049077	GMRT_15329	SS50377_26697	TPC1_17910	GL50803_36315	KAG9390435.1	GIQ91755.1	3	1	1	1	1	1	1	9
OG0002785	HIN_017298, HIN_047730, HIN_049105	GMRT_14546	SS50377_27888	TPC1_11883	GL50803_15442	KAG9396465.1	GIQ82248.1	3	1	1	1	1	1	1	9
OG0002786	HIN_017311, HIN_047741, HIN_049113	GMRT_12654	SS50377_24311	TPC1_13130	GL50803_4064	KAG9391314.1	GCA64529.1	3	1	1	1	1	1	1	9
OG0002798	HIN_018554, HIN_025962, HIN_078437	GMRT_12292	SS50377_24752	TPC1_11968	GL50803_10516	KAG9394843.1	GIQ86861.1	3	1	1	1	1	1	1	9
OG0002801	HIN_018768, HIN_018788, HIN_073493	GMRT_13980	SS50377_25730	TPC1_15696	GL50803_11953	KAG9391699.1	GIQ80918.1	3	1	1	1	1	1	1	9
OG0002807	HIN_019342, HIN_053418, HIN_067174	GMRT_14663	SS50377_25330	TPC1_13347	GL50803_4463	KAG9396807.1	GIQ88875.1	3	1	1	1	1	1	1	9
OG0002813	HIN_020331, HIN_030980, HIN_060353	GMRT_15504	SS50377_24709	TPC1_14647	GL50803_17082	KAG9396640.1	GIQ85639.1	3	1	1	1	1	1	1	9
OG0002816	HIN_020548, HIN_030784, HIN_041372	GMRT_15889	SS50377_27126	TPC1_15690	GL50803_10679	KAG9396701.1	GIQ88851.1	3	1	1	1	1	1	1	9
OG0002829	HIN_021923, HIN_056697, HIN_077324	GMRT_14359	SS50377_25467	TPC1_15087	GL50803_16877	KAG9394901.1	GIQ82594.1	3	1	1	1	1	1	1	9
OG0002830	HIN_022027, HIN_090275, HIN_092031	GMRT_14950	SS50377_20587	TPC1_15164	GL50803_8518	KAG9397669.1	GIQ89548.1	3	1	1	1	1	1	1	9
OG0002832	HIN_022133, HIN_069169, HIN_074992	GMRT_15598	SS50377_20296	TPC1_15809	GL50803_14069	KAG9394676.1	GIQ88599.1	3	1	1	1	1	1	1	9
OG0002833	HIN_022153, HIN_069193, HIN_074969	GMRT_11647	SS50377_23814	TPC1_10138	GL50803_11992	KAG9392251.1	GIQ88542.1	3	1	1	1	1	1	1	9
OG0002836	HIN_022330, HIN_036714, HIN_056537	GMRT_10569	SS50377_27159	TPC1_11022	GL50803_13467	KAG9397305.1	GIQ79721.1	3	1	1	1	1	1	1	9
OG0002842	HIN_022944, HIN_064069, HIN_088789	GMRT_10584	SS50377_27984	TPC1_11830	GL50803_15156	KAG9395226.1	GIQ81578.1	3	1	1	1	1	1	1	9
OG0002843	HIN_023147, HIN_043973, HIN_047356	GMRT_16285	SS50377_26407	TPC1_17345	GL50803_8061	KAG9389945.1	GIQ90620.1	3	1	1	1	1	1	1	9
OG0002844	HIN_023148, HIN_043972, HIN_047355	GMRT_16284	SS50377_28544	TPC1_14542	GL50803_14622	KAG9393232.1	GCA63629.1	3	1	1	1	1	1	1	9
OG0002848	HIN_023262, HIN_038388, HIN_050383	GMRT_10213	SS50377_27374	TPC1_10256	GL50803_15110	KAG9389665.1	GIQ83269.1	3	1	1	1	1	1	1	9
OG0002856	HIN_023964, HIN_068025, HIN_071096	GMRT_15293	SS50377_24051	TPC1_10923	GL50803_21110	KAG9396268.1	GIQ85722.1	3	1	1	1	1	1	1	9
OG0002857	HIN_023969, HIN_068031, HIN_071102	GMRT_11096	SS50377_27595	TPC1_16327	GL50803_17112	KAG9391526.1	GIQ81523.1	3	1	1	1	1	1	1	9
OG0002866	HIN_024062, HIN_024063, HIN_089141	GMRT_12461	SS50377_24273	TPC1_16043	GL50803_9487	KAG9394536.1	GIQ85163.1	3	1	1	1	1	1	1	9
OG0002868	HIN_024101, HIN_086733, HIN_097313	GMRT_10188	SS50377_26917	TPC1_16347	GL50803_36069	KAG9395361.1	GIQ86046.1	3	1	1	1	1	1	1	9
OG0002869	HIN_024113, HIN_086721, HIN_097301	GMRT_11646	SS50377_22804	TPC1_11075	GL50803_15551	KAG9392740.1	GIQ90174.1	3	1	1	1	1	1	1	9
OG0002870	HIN_024116, HIN_086718, HIN_097298	GMRT_10310	SS50377_23346	TPC1_15733	GL50803_16969	KAG9395386.1	GIQ81369.1	3	1	1	1	1	1	1	9
OG0002871	HIN_024143, HIN_069034, HIN_083569	GMRT_12181	SS50377_20328	TPC1_10760	GL50803_35094	KAG9393357.1	GIQ89108.1	3	1	1	1	1	1	1	9
OG0002876	HIN_024164, HIN_069014, HIN_083587	GMRT_12351	SS50377_23381	TPC1_13377	GL50803_13904	KAG9391636.1	GIQ86486.1	3	1	1	1	1	1	1	9
OG0002877	HIN_024165, HIN_069013, HIN_083588	GMRT_12554	SS50377_25124	TPC1_15277	GL50803_10311	KAG9393713.1	GIQ86736.1	3	1	1	1	1	1	1	9
OG0002878	HIN_024290, HIN_046403, HIN_065533	GMRT_10878	SS50377_23806	TPC1_15142	GL50803_5772	KAG9391085.1	GIQ85129.1	3	1	1	1	1	1	1	9
OG0002881	HIN_025227, HIN_037923, HIN_080545	GMRT_13625	SS50377_28358	TPC1_12040	GL50803_5811	KAG9396810.1	GIQ89552.1	3	1	1	1	1	1	1	9
OG0002882	HIN_025476, HIN_043792, HIN_097712	GMRT_15086	SS50377_24000	TPC1_10425	GL50803_7870	KAG9391654.1	GCA64012.1	3	1	1	1	1	1	1	9
OG0002884	HIN_026054, HIN_080875, HIN_091122	GMRT_12551	SS50377_27658	TPC1_14912	GL50803_5787	KAG9394577.1	GIQ84667.1	3	1	1	1	1	1	1	9
OG0002887	HIN_026185, HIN_039840, HIN_085200	GMRT_14362	SS50377_21212	TPC1_16191	GL50803_8944	KAG9396886.1	GIQ84492.1	3	1	1	1	1	1	1	9
OG0002888	HIN_026194, HIN_039854, HIN_085191	GMRT_12392	SS50377_21086	TPC1_16686	GL50803_6626	KAG9395579.1	GIQ90483.1	3	1	1	1	1	1	1	9
OG0002900	HIN_027742, HIN_042158, HIN_053977	GMRT_12616	SS50377_21094	TPC1_11841	GL50803_15428	KAG9394168.1	GIQ80462.1	3	1	1	1	1	1	1	9
OG0002901	HIN_027762, HIN_042130, HIN_053997	GMRT_10988	SS50377_20574	TPC1_16482	GL50803_13652	KAG9389803.1	GIQ87067.1	3	1	1	1	1	1	1	9
OG0002902	HIN_028152, HIN_066503, HIN_083898	GMRT_14512	SS50377_23816	TPC1_14251	GL50803_4365	KAG9392409.1	GIQ89060.1	3	1	1	1	1	1	1	9
OG0002910	HIN_028928, HIN_053838, HIN_056904	GMRT_15576	SS50377_23843	TPC1_10422	GL50803_13323	KAG9393050.1	GIQ82934.1	3	1	1	1	1	1	1	9
OG0002911	HIN_028931, HIN_053835, HIN_056901	GMRT_11838	SS50377_25646	TPC1_17754	GL50803_12231	KAG9390248.1	GIQ82162.1	3	1	1	1	1	1	1	9
OG0002915	HIN_030266, HIN_038530, HIN_050517	GMRT_11016	SS50377_27468	TPC1_15329	GL50803_16794	KAG9391120.1	GIQ91794.1	3	1	1	1	1	1	1	9
OG0002929	HIN_031197, HIN_060878, HIN_065066	GMRT_11451	SS50377_21480	TPC1_17492	GL50803_16214	KAG9391130.1	GIQ83589.1	3	1	1	1	1	1	1	9
OG0002935	HIN_032832, HIN_034657, HIN_050190	GMRT_14954	SS50377_27505	TPC1_15920	GL50803_8508	KAG9397334.1	GIQ86276.1	3	1	1	1	1	1	1	9
OG0002936	HIN_032836, HIN_034660, HIN_050194	GMRT_11025	SS50377_21654	TPC1_15023	GL50803_8865	KAG9389595.1	GIQ87601.1	3	1	1	1	1	1	1	9
OG0002945	HIN_033839, HIN_034200, HIN_067936	GMRT_11914	SS50377_26327	TPC1_14737	GL50803_11895	KAG9391619.1	GIQ82669.1	3	1	1	1	1	1	1	9
OG0002946	HIN_033843, HIN_034196, HIN_067932	GMRT_13231	SS50377_26547	TPC1_15437	GL50803_3595	KAG9392367.1	GIQ85706.1	3	1	1	1	1	1	1	9
OG0002947	HIN_033861, HIN_034177, HIN_067910	GMRT_11147	SS50377_25354	TPC1_11396	GL50803_8565	KAG9391483.1	GIQ87605.1	3	1	1	1	1	1	1	9
OG0002948	HIN_033882, HIN_034149, HIN_067880	GMRT_13613	SS50377_21218	TPC1_13823	GL50803_16111	KAG9397256.1	GIQ81131.1	3	1	1	1	1	1	1	9
OG0002949	HIN_033898, HIN_034140, HIN_067870	GMRT_10220	SS50377_25126	TPC1_10788	GL50803_16375	KAG9394019.1	GIQ88349.1	3	1	1	1	1	1	1	9
OG0002955	HIN_034560, HIN_050071, HIN_084902	GMRT_23278	SS50377_27808	TPC1_15300	GL50803_91398	KAG9391541.1	GCA63217.1	3	1	1	1	1	1	1	9
OG0002967	HIN_035887, HIN_036580, HIN_081911	GMRT_10386	SS50377_26969	TPC1_12048	GL50803_13790	KAG9397630.1	GCA64725.1	3	1	1	1	1	1	1	9
OG0002977	HIN_037867, HIN_065448, HIN_084418	GMRT_12793	SS50377_25479	TPC1_11814	GL50803_17574	KAG9395484.1	GIQ82251.1	3	1	1	1	1	1	1	9
OG0002979	HIN_039450, HIN_061880, HIN_070719	GMRT_11282	SS50377_22885	TPC1_14937	GL50803_14753	KAG9390197.1	GCA62968.1	3	1	1	1	1	1	1	9
OG0002982	HIN_039980, HIN_049896, HIN_078356	GMRT_14312	SS50377_23286	TPC1_13830	GL50803_16569	KAG9393168.1	GIQ84528.1	3	1	1	1	1	1	1	9
OG0002983	HIN_040006, HIN_049876, HIN_078377	GMRT_14558	SS50377_28285	TPC1_17304	GL50803_10707	KAG9396517.1	GIQ82833.1	3	1	1	1	1	1	1	9
OG0002984	HIN_040775, HIN_055604, HIN_088050	GMRT_11520	SS50377_25864	TPC1_10222	GL50803_102322	KAG9391216.1	GIQ85518.1	3	1	1	1	1	1	1	9
OG0002990	HIN_041938, HIN_058639, HIN_082226	GMRT_10989	SS50377_25257	TPC1_11722	GL50803_13653	KAG9397392.1	GIQ81999.1	3	1	1	1	1	1	1	9
OG0002992	HIN_042234, HIN_053917, HIN_079797	GMRT_15572	SS50377_27835	TPC1_14834	GL50803_16948	KAG9392087.1	GCA62175.1	3	1	1	1	1	1	1	9
OG0002993	HIN_042238, HIN_053913, HIN_079793	GMRT_16229	SS50377_28092	TPC1_15409	GL50803_8146	KAG9392015.1	GIQ88197.1	3	1	1	1	1	1	1	9
OG0002996	HIN_044543, HIN_089228, HIN_089766	GMRT_14295	SS50377_26580	TPC1_13402	GL50803_15279	KAG9391029.1	GIQ83088.1	3	1	1	1	1	1	1	9
OG0002997	HIN_044544, HIN_089229, HIN_089767	GMRT_14556	SS50377_22011	TPC1_12568	GL50803_24133	KAG9396054.1	GIQ88087.1	3	1	1	1	1	1	1	9
OG0003003	HIN_046914, HIN_051321, HIN_079925	GMRT_16089	SS50377_23777	TPC1_12236	GL50803_16364	KAG9392264.1	GCA63850.1	3	1	1	1	1	1	1	9
OG0003006	HIN_048796, HIN_069577, HIN_075389	GMRT_15798	SS50377_24509	TPC1_10512	GL50803_14391	KAG9396545.1	GIQ82407.1	3	1	1	1	1	1	1	9
OG0003007	HIN_048817, HIN_069550, HIN_075364	GMRT_10554	SS50377_24426	TPC1_17006	GL50803_10459	KAG9391867.1	GIQ85532.1	3	1	1	1	1	1	1	9
OG0003008	HIN_048832, HIN_069534, HIN_075349	GMRT_11518	SS50377_20899	TPC1_16303	GL50803_3539	KAG9397319.1	GIQ81335.1	3	1	1	1	1	1	1	9
OG0003010	HIN_051107, HIN_086129, HIN_096845	GMRT_15284	SS50377_22906	TPC1_16590	GL50803_5333	KAG9394385.1	GCA64273.1	3	1	1	1	1	1	1	9
OG0003012	HIN_051190, HIN_093013, HIN_098243	GMRT_20239	SS50377_22345	TPC1_10872	GL50803_31530	KAG9393924.1	GIQ86411.1	3	1	1	1	1	1	1	9
OG0003023	HIN_054825, HIN_067782, HIN_079362	GMRT_15489	SS50377_21824	TPC1_10042	GL50803_20633	KAG9389645.1	GIQ90398.1	3	1	1	1	1	1	1	9
OG0003028	HIN_056099, HIN_061460, HIN_072771	GMRT_12231	SS50377_26397	TPC1_12117	GL50803_8367	KAG9391034.1	GIQ86969.1	3	1	1	1	1	1	1	9
OG0003033	HIN_057765, HIN_062637, HIN_088216	GMRT_12270	SS50377_20117	TPC1_12921	GL50803_15598	KAG9393279.1	GIQ86146.1	3	1	1	1	1	1	1	9
OG0003034	HIN_057774, HIN_062629, HIN_088229	GMRT_12285	SS50377_25311	TPC1_10574	GL50803_12235	KAG9393093.1	GIQ87786.1	3	1	1	1	1	1	1	9
OG0003036	HIN_057802, HIN_085337, HIN_087721	GMRT_11251	SS50377_21162	TPC1_12312	GL50803_15026	KAG9395133.1	GIQ88972.1	3	1	1	1	1	1	1	9
OG0003038	HIN_057827, HIN_085313, HIN_087707	GMRT_10044	SS50377_22073	TPC1_11624	GL50803_9594	KAG9393253.1	GIQ80701.1	3	1	1	1	1	1	1	9
OG0003039	HIN_058324, HIN_095390, HIN_095813	GMRT_14367	SS50377_24467	TPC1_14501	GL50803_16882	KAG9390828.1	GIQ89078.1	3	1	1	1	1	1	1	9
OG0003043	HIN_064006, HIN_074799, HIN_096480	GMRT_16144	SS50377_27322	TPC1_12090	GL50803_17146	KAG9394259.1	GIQ82178.1	3	1	1	1	1	1	1	9
OG0003046	HIN_066722, HIN_077282, HIN_078104	GMRT_13840	SS50377_21134	TPC1_15934	GL50803_16558	KAG9396427.1	GIQ83320.1	3	1	1	1	1	1	1	9
OG0003048	HIN_066957, HIN_072359, HIN_080680	GMRT_10164	SS50377_28147	TPC1_17211	GL50803_9778	KAG9394170.1	GIQ89238.1	3	1	1	1	1	1	1	9
OG0003050	HIN_069508, HIN_075328, HIN_100043	GMRT_10190	SS50377_22263	TPC1_10416	GL50803_15392	KAG9393071.1	GIQ82444.1	3	1	1	1	1	1	1	9
OG0003053	HIN_070165, HIN_097818, HIN_097981	GMRT_14933	SS50377_22266	TPC1_15996	GL50803_7766	KAG9389547.1	GCA63934.1	3	1	1	1	1	1	1	9
OG0003055	HIN_070168, HIN_097821, HIN_097978	GMRT_10382	SS50377_27831	TPC1_14358	GL50803_221692	KAG9394715.1	GIQ82365.1	3	1	1	1	1	1	1	9
OG0003057	HIN_070210, HIN_094521, HIN_095359	GMRT_13865	SS50377_22182	TPC1_13847	GL50803_8892	KAG9397280.1	GIQ79984.1	3	1	1	1	1	1	1	9
OG0003058	HIN_070212, HIN_094519, HIN_095361	GMRT_12647	SS50377_20427	TPC1_14639	GL50803_5947	KAG9394596.1	GIQ88990.1	3	1	1	1	1	1	1	9
OG0003059	HIN_070219, HIN_094512, HIN_095370	GMRT_15203	SS50377_23508	TPC1_12326	GL50803_8794	KAG9397681.1	GCA63356.1	3	1	1	1	1	1	1	9
OG0003060	HIN_070227, HIN_094505, HIN_095378	GMRT_12217	SS50377_20067	TPC1_10694	GL50803_17364	KAG9390951.1	GIQ83145.1	3	1	1	1	1	1	1	9
OG0003062	HIN_070230, HIN_094502, HIN_095383	GMRT_14463	SS50377_23188	TPC1_16342	GL50803_19003	KAG9393855.1	GIQ79759.1	3	1	1	1	1	1	1	9
OG0003064	HIN_070235, HIN_093937, HIN_094496	GMRT_12202	SS50377_28587	TPC1_10830	GL50803_2661	KAG9391343.1	GIQ80302.1	3	1	1	1	1	1	1	9
OG0003070	HIN_078729, HIN_082006, HIN_095792	GMRT_16376	SS50377_25761	TPC1_12097	GL50803_10889	KAG9393614.1	GIQ84454.1	3	1	1	1	1	1	1	9
OG0003071	HIN_078737, HIN_082000, HIN_095801	GMRT_10342	SS50377_23330	TPC1_14342	GL50803_9162	KAG9397617.1	GCA62163.1	3	1	1	1	1	1	1	9
OG0003072	HIN_078739, HIN_081998, HIN_095803	GMRT_13234	SS50377_24317	TPC1_14378	GL50803_10875	KAG9395817.1	GIQ82055.1	3	1	1	1	1	1	1	9
OG0003077	HIN_080381, HIN_098057, HIN_098592	GMRT_13104	SS50377_26446	TPC1_14120	GL50803_17430	KAG9390900.1	GIQ85768.1	3	1	1	1	1	1	1	9
OG0003154	HIN_000634, HIN_002449	GMRT_15501	SS50377_26705	TPC1_16049	GL50803_16639	KAG9395641.1	GIQ80227.1	2	1	1	1	1	1	1	8
OG0003158	HIN_000691, HIN_002502	GMRT_13244	SS50377_26887	TPC1_11473	GL50803_12035	KAG9390487.1	GIQ88296.1	2	1	1	1	1	1	1	8
OG0003160	HIN_000704, HIN_002515	GMRT_11439	SS50377_27175	TPC1_15954	GL50803_10231	KAG9391839.1	GIQ91119.1	2	1	1	1	1	1	1	8
OG0003161	HIN_000705, HIN_002516	GMRT_10012	SS50377_27841	TPC1_10778	GL50803_14451	KAG9393719.1	GIQ88880.1	2	1	1	1	1	1	1	8
OG0003171	HIN_001613, HIN_014979	GMRT_12380	SS50377_24937	TPC1_10097	GL50803_16463	KAG9390264.1	GIQ87257.1	2	1	1	1	1	1	1	8
OG0003176	HIN_001784, HIN_015133	GMRT_13127	SS50377_25075	TPC1_16805	GL50803_7007	KAG9394751.1	GIQ89910.1	2	1	1	1	1	1	1	8
OG0003179	HIN_001868, HIN_078770	GMRT_13301	SS50377_25990	TPC1_15880	GL50803_17199	KAG9390457.1	GIQ82128.1	2	1	1	1	1	1	1	8
OG0003180	HIN_002011, HIN_015766	GMRT_11152	SS50377_22494	TPC1_17339	GL50803_14730	KAG9395916.1	GIQ85113.1	2	1	1	1	1	1	1	8
OG0003181	HIN_002063, HIN_015796	GMRT_14135	SS50377_24293	TPC1_10259	GL50803_13897	KAG9396044.1	GIQ88958.1	2	1	1	1	1	1	1	8
OG0003182	HIN_002152, HIN_015881	GMRT_15628	SS50377_22149	TPC1_10451	GL50803_17091	KAG9390137.1	GIQ82599.1	2	1	1	1	1	1	1	8
OG0003184	HIN_002195, HIN_015972	GMRT_13414	SS50377_26734	TPC1_15095	GL50803_5949	KAG9395377.1	GIQ90027.1	2	1	1	1	1	1	1	8
OG0003195	HIN_003351, HIN_069401	GMRT_12361	SS50377_26540	TPC1_14817	GL50803_14413	KAG9394654.1	GIQ82240.1	2	1	1	1	1	1	1	8
OG0003213	HIN_004829, HIN_012596	GMRT_11466	SS50377_20871	TPC1_12327	GL50803_13269	KAG9396797.1	GCA62138.1	2	1	1	1	1	1	1	8
OG0003236	HIN_006591, HIN_008123	GMRT_10860	SS50377_27889	TPC1_16081	GL50803_28232	KAG9396350.1	GIQ87928.1	2	1	1	1	1	1	1	8
OG0003244	HIN_007482, HIN_037786	GMRT_10379	SS50377_21882	TPC1_17721	GL50803_41927	KAG9394514.1	GIQ89096.1	2	1	1	1	1	1	1	8
OG0003284	HIN_010241, HIN_025893	GMRT_11074	SS50377_21072	TPC1_10025	GL50803_5186	KAG9396292.1	GIQ87855.1	2	1	1	1	1	1	1	8
OG0003286	HIN_010296, HIN_025819	GMRT_10124	SS50377_26938	TPC1_10221	GL50803_19189	KAG9393260.1	GCA62865.1	2	1	1	1	1	1	1	8
OG0003289	HIN_010467, HIN_072607	GMRT_13503	SS50377_27577	TPC1_17887	GL50803_11246	KAG9390169.1	GIQ86691.1	2	1	1	1	1	1	1	8
OG0003290	HIN_010468, HIN_072608	GMRT_12660	SS50377_21113	TPC1_13982	GL50803_6317	KAG9392733.1	GIQ85238.1	2	1	1	1	1	1	1	8
OG0003330	HIN_016116, HIN_082702	GMRT_12477	SS50377_24569	TPC1_17438	GL50803_16526	KAG9391577.1	GIQ80700.1	2	1	1	1	1	1	1	8
OG0003339	HIN_016946, HIN_018007	GMRT_10760	SS50377_22114	TPC1_16015	GL50803_8361	KAG9391598.1	GIQ89341.1	2	1	1	1	1	1	1	8
OG0003341	HIN_017007, HIN_018054	GMRT_12659	SS50377_20530	TPC1_12810	GL50803_4652	KAG9393947.1	GIQ86664.1	2	1	1	1	1	1	1	8
OG0003342	HIN_017028, HIN_018070	GMRT_12221	SS50377_27524	TPC1_12064	GL50803_13262	KAG9393218.1	GIQ88956.1	2	1	1	1	1	1	1	8
OG0003390	HIN_021217, HIN_057317	GMRT_10495	SS50377_20523	TPC1_11453	GL50803_16796	KAG9393290.1	GIQ88680.1	2	1	1	1	1	1	1	8
OG0003391	HIN_021279, HIN_073235	GMRT_11814	SS50377_27488	TPC1_11642	GL50803_3408	KAG9390757.1	GIQ80934.1	2	1	1	1	1	1	1	8
OG0003392	HIN_021319, HIN_073208	GMRT_10519	SS50377_23475	TPC1_15910	GL50803_2010	KAG9390329.1	GIQ79480.1	2	1	1	1	1	1	1	8
OG0003428	HIN_024065, HIN_089143	GMRT_13866	SS50377_26325	TPC1_10112	GL50803_10422	KAG9393773.1	GCA63744.1	2	1	1	1	1	1	1	8
OG0003438	HIN_026044, HIN_080865	GMRT_11685	SS50377_20310	TPC1_10381	GL50803_16263	KAG9397136.1	GIQ87163.1	2	1	1	1	1	1	1	8
OG0003466	HIN_030297, HIN_050545	GMRT_11684	SS50377_23564	TPC1_15001	GL50803_12949	KAG9389908.1	GCA62835.1	2	1	1	1	1	1	1	8
OG0003487	HIN_033804, HIN_089881	GMRT_13349	SS50377_23338	TPC1_16200	GL50803_15000	KAG9392127.1	GIQ79419.1	2	1	1	1	1	1	1	8
OG0003494	HIN_035737, HIN_051423	GMRT_11842	SS50377_20231	TPC1_16376	GL50803_102858	KAG9396072.1	GIQ79442.1	2	1	1	1	1	1	1	8
OG0003496	HIN_035788, HIN_051466	GMRT_12637	SS50377_26836	TPC1_12112	GL50803_8528	KAG9393565.1	GIQ89797.1	2	1	1	1	1	1	1	8
OG0003536	HIN_044108, HIN_098842	GMRT_14294	SS50377_27983	TPC1_16140	GL50803_16773	KAG9390366.1	GIQ91925.1	2	1	1	1	1	1	1	8
OG0003547	HIN_046994, HIN_051236	GMRT_11717	SS50377_25751	TPC1_14818	GL50803_22204	KAG9394761.1	GIQ87355.1	2	1	1	1	1	1	1	8
OG0003548	HIN_046998, HIN_051228	GMRT_12532	SS50377_25303	TPC1_14876	GL50803_14713	KAG9397147.1	GIQ88635.1	2	1	1	1	1	1	1	8
OG0003553	HIN_047230, HIN_089266	GMRT_10314	SS50377_26910	TPC1_12099	GL50803_7351	KAG9392756.1	GCA64675.1	2	1	1	1	1	1	1	8
OG0003558	HIN_049859, HIN_078401	GMRT_16108	SS50377_23723	TPC1_14595	GL50803_9704	KAG9390116.1	GIQ83469.1	2	1	1	1	1	1	1	8
OG0003559	HIN_051103, HIN_055338	GMRT_12520	SS50377_26448	TPC1_17186	GL50803_14375	KAG9392975.1	GIQ82124.1	2	1	1	1	1	1	1	8
OG0003560	HIN_051104, HIN_055339	GMRT_14289	SS50377_27258	TPC1_16743	GL50803_10780	KAG9390771.1	GIQ83146.1	2	1	1	1	1	1	1	8
OG0003576	HIN_057707, HIN_062687	GMRT_12415	SS50377_20881	TPC1_13549	GL50803_16173	KAG9395610.1	GIQ83115.1	2	1	1	1	1	1	1	8
OG0003590	HIN_066982, HIN_094492	GMRT_10960	SS50377_24303	TPC1_17716	GL50803_24860	KAG9390113.1	GIQ89160.1	2	1	1	1	1	1	1	8
OG0003593	HIN_070148, HIN_087661	GMRT_14508	SS50377_24766	TPC1_17470	GL50803_3531	KAG9390342.1	GIQ80841.1	2	1	1	1	1	1	1	8
OG0003606	HIN_083213, HIN_092456	GMRT_13158	SS50377_25452	TPC1_13533	GL50803_22165	KAG9395486.1	GIQ89263.1	2	1	1	1	1	1	1	8
OG0003610	HIN_090779, HIN_093868	GMRT_11834	SS50377_22668	TPC1_12410	GL50803_7662	KAG9393297.1	GIQ79719.1	2	1	1	1	1	1	1	8
OG0003864	HIN_012790	GMRT_15228	SS50377_25088	TPC1_17586	GL50803_5568	KAG9389875.1	GIQ84700.1	1	1	1	1	1	1	1	7
OG0003866	HIN_013033	GMRT_15335	SS50377_23277	TPC1_13307	GL50803_14544	KAG9391782.1	GIQ80479.1	1	1	1	1	1	1	1	7
